# Supplementary material for: Mokko Lactone Alleviates Doxorubicin-Induced Cardiotoxicity in Rats via Antioxidant, Anti-Inflammatory, and Antiapoptotic Activities
Source: Nutrients. 2022 Feb 9;14(4):733. doi: 10.3390/nu14040733 (PMC8880813; doi:10.3390/nu14040733)
Supplement: Supplementary file 1 [file nutrients-14-00733-s001.zip]

Archive with 1 entries (1 files):
- nutrients-1552405-supplementary.pdf
